# Supplementary material for: Spatial Spillover Effects of Resource Misallocation on the Green Total Factor Productivity in Chinese Agriculture
Source: Int J Environ Res Public Health. 2022 Nov 25;19(23):15718. doi: 10.3390/ijerph192315718 (PMC9736431; doi:10.3390/ijerph192315718)
Supplement: Supplementary file 1 [file ijerph-19-15718-s001.zip]

Archive with 1 entries (1 files):
- ijerph-2007260-supplementary.pdf
